# Supplementary material for: Differential Characteristics of the Metabolic Profiles and Microbial Community between Superior and Normal Grades of Nongxiangxing-daqu
Source: Foods. 2024 Mar 17;13(6):914. doi: 10.3390/foods13060914 (PMC10969756; doi:10.3390/foods13060914)
Supplement: Supplementary file 1 [file foods-13-00914-s001.zip]

Archive with 1 entries (1 files):
- foods-2900935-supplementary.pdf
